# Supplementary material for: Changes in Lymphocyte Subpopulations after Remdesivir Therapy for COVID-19: A Brief Report
Source: Int J Mol Sci. 2023 Oct 7;24(19):14973. doi: 10.3390/ijms241914973 (PMC10573452; doi:10.3390/ijms241914973)
Supplement: Supplementary file 1 [file ijms-24-14973-s001.zip]

Archive with 1 entries (1 files):
- ijms-2622886-supplementary.pdf
